# Supplementary material for: The Presence of Circulating Nucleated Red Blood Cells Is Associated With Disease Severity in Patients of Hemorrhagic Fever With Renal Syndrome
Source: Front Med (Lausanne). 2021 May 25;8:665410. doi: 10.3389/fmed.2021.665410 (PMC8186265; doi:10.3389/fmed.2021.665410)
Supplement: Supplementary Table 1 — Absolute cell numbers sequenced in each sample. [file Table_1.XLSX]

## Sheet: Sheet1
Cluster	P04	P06	P07	P15	P16	P26	NC1	NC2
0	1633	1171	148	958	518	723	30	53
1	12	211	138	102	131	18	1299	2140
2	283	146	593	492	1185	607	419	57
3	235	553	213	213	345	74	1037	749
4	217	273	1524	521	176	385	36	114
5	128	109	997	253	45	362	0	2
6	129	117	36	477	215	274	559	86
7	194	158	20	416	421	445	5	5
8	307	121	312	256	69	98	26	82
9	105	66	117	144	206	188	387	23
10	535	55	0	127	86	209	0	0
11	21	70	35	21	120	7	309	328
12	205	57	3	288	185	137	4	8
13	181	594	1	12	5	5	16	0
14	54	17	63	179	204	183	2	0
15	22	21	11	16	189	14	90	4
16	269	0	0	25	1	10	0	0
17	25	7	6	51	28	21	17	5
18	1	0	1	0	0	3	17	4
total cells	4556	3746	4218	4551	4129	3763	4253	3660
